# Supplementary material for: Dexamethasone Downregulates Autophagy through Accelerated Turn-Over of the Ulk-1 Complex in a Trabecular Meshwork Cells Strain: Insights on Steroid-Induced Glaucoma Pathogenesis
Source: Int J Mol Sci. 2021 May 31;22(11):5891. doi: 10.3390/ijms22115891 (PMC8198647; doi:10.3390/ijms22115891)
Supplement: Supplementary file 1 [file ijms-22-05891-s001.zip]

Archive with 1 entries (1 files):
- ijms-1083767-supplementary.pdf
